# Supplementary material for: The Protective Effect against Lung Injury of Phytosome Containing the Extract of Purple Waxy Corn Tassel in an Animal Model of PM2.5-Induced Lung Inflammation
Source: Foods. 2024 Oct 13;13(20):3258. doi: 10.3390/foods13203258 (PMC11507556; doi:10.3390/foods13203258)
Supplement: Supplementary file 1 [file foods-13-03258-s001.zip]

Archive with 1 entries (1 files):
- foods-3251020-supplementary.pdf
